# Supplementary material for: Intra-specific variations in Schistosoma mansoni and their possible contribution to inconsistent virulence and diverse clinical outcomes
Source: PLoS Negl Trop Dis. 2024 Oct 28;18(10):e0012615. doi: 10.1371/journal.pntd.0012615 (PMC11542895; doi:10.1371/journal.pntd.0012615)
Supplement: S1 Table — (A) The worm length (in mm) of male and female adult schistosomes of the three Schistosoma mansoni strains from Belo Horizonte (BH), Liberia (LB) and Puerto Rico (PR) is shown. (B) Shown is the number of adult Schistosoma mansoni isolated by perfusion of the portal venous system 42 days after infection with 300 cercariae in three experimental groups: infected with Schistosoma mansoni from Belo Horizonte, Liberia and Puerto Rico. (C) Shown is the number of adult Schistosoma mansoni isolated by perfusion of the portal venous system 42 days after infection with 300 cercariae of the strain from Belo Horizonte differentiated into male, female and juvenile worms. (D) Shown is the number of adult Schistosoma mansoni isolated by perfusion of the portal venous system 42 days after infection with 300 cercariae of the strain from Liberia differentiated into male, female and juvenile worms. (E) Shown is the number of adult Schistosoma mansoni isolated by perfusion of the portal venous system 42 days after infection with 300 cercariae of the strain from Puerto Rico differentiated into male, female and juvenile worms. (XLSX) [file pntd.0012615.s001.xlsx]

## Sheet: S1 (A) Worm Body Length
S1 Table. Minimal Data Set for Fig.2
(A) The worm length (in mm) of male and female adult schistosomes of the three Schistosoma mansoni strains from Belo Horizonte (BH), Liberia (LB) and Puerto Rico (PR) is shown.
BH Male	BH Female	LB Male	LB Female	PR Male	PR Female
7.3	7.8	4.8	7.4	6.3	7.2
6.4	8.3	5.1	5.9	6.8	7.4
7.5	7.5	5.8	6.7	6.2	6.4
5.6	8.3	7	7.3	6	7.6
7	7.4	6.4	7.1	6.8	7.9
6.6	8.5	6.1	7.3	7.3	7.4
5.6	7.4	5.7	7.3	7.3	6.1
6.2	7.9	5.9	6.7	6.7	8
7.1	7.9	5.7	7.4	5.9	5.9
6.5	8.6	5.5	7.7	6.7	6.6
6.3	9.6	5.8	7.3	5.9	7.1
6.9	7.5	5.8	7.3	6.4	8
7	8.6	6.4	6.8	6.2	8.2
7	8.5	6.6	7.9	7.6	8.1
6.8	9	5.7	6.6	7.3	8.7
6.1	8.8	5.4	6.8	6.1	6.5
6.1	8.9	6	6.6	5.7	8.3
7.5	8.1	5.3	6.9	6	7.8
6.7	8.7	6.5	6.6	6.3	8.5
7.4	7.8	6.4	7.5	6.6	8.1
7.3	8	4.9	5.3	6.6	8.4

## Sheet: S1 (B) Worm Burden Total
S1 Table. Minimal Data Set for Fig.2
(B) Shown is the number of adult Schistosoma mansoni isolated by perfusion of the portal venous system 42 days after infection with 300 cercariae in three experimental groups: infected with Schistosoma mansoni from Belo Horizonte, Liberia and Puerto Rico.
Belo Horizonte	Liberia	Puerto Rico
122	104	49
82	102	62
63	58	76
58	51	77
45	46	76
89	58	79
105	64	58

## Sheet: S1 (C) Worm Burden BH
S1 Table. Minimal Data Set for Fig.2
(C) Shown is the number of adult Schistosoma mansoni isolated by perfusion of the portal venous system 42 days after infection with 300 cercariae in three experimental groups: infected with Schistosoma mansoni from Belo Horizonte.
Total	Males	Females	Juveniles
122	42	75	5
82	29	53	0
63	18	41	4
58	23	32	3
45	13	31	1
89	28	55	6
105	31	68	6

## Sheet: S1 (D) Worm Burder LB
S1 Table. Minimal Data Set for Fig.2
(D) Shown is the number of adult Schistosoma mansoni isolated by perfusion of the portal venous system 42 days after infection with 300 cercariae of the strain from Liberia differentiated into male, female and juvenile worms.
Total	Males	Females	Juveniles
104	56	48	0
102	45	57	0
58	22	35	1
51	24	26	1
46	21	25	0
58	24	34	0
64	32	32	0

## Sheet: S1 (E) Worm Burden PR
S1 Table. Minimal Data Set for Fig.2
(E) Shown is the number of adult Schistosoma mansoni isolated by perfusion of the portal venous system 42 days after infection with 300 cercariae of the strain from Puerto Rico differentiated into male, female and juvenile worms.
Total	Males	Females	Juveniles
49	28	21	0
62	40	21	1
76	50	26	0
77	51	25	1
76	43	22	1
79	52	26	1
58	36	21	1
