# Supplementary material for: Intra-specific variations in Schistosoma mansoni and their possible contribution to inconsistent virulence and diverse clinical outcomes
Source: PLoS Negl Trop Dis. 2024 Oct 28;18(10):e0012615. doi: 10.1371/journal.pntd.0012615 (PMC11542895; doi:10.1371/journal.pntd.0012615)
Supplement: S2 Table — (A) The length of immature Schistosoma mansoni eggs (in μm) is shown in comparison between the Belo Horizonte, Liberia and Puerto Rico strains. (B) The length of mature Schistosoma mansoni eggs (in μm) is shown in comparison between the Belo Horizonte, Liberia and Puerto Rico strains. (C) The number of eggs laid in vitro per Schistosoma mansoni worm pair is shown in comparison of the strains Belo Horizonte, Liberia, Puerto Rico. (D) The liver egg load is shown in comparison of the Belo Horizonte, Liberia and Puerto Rico Schistosoma mansoni strains. (XLSX) [file pntd.0012615.s002.xlsx]

## Sheet: S2 (A) Length of immature eggs
S2 Table. Minimal Data Set for Fig.3
(A) The length of immature Schistosoma mansoni eggs (in µm) is shown in comparison between the Belo Horizonte, Liberia and Puerto Rico strains.
Belo Horizonte	Liberia	Puerto Rico
58.5	64.3	62.8
61.2	64.9	59.4
60.3	64.1	62.4
61.7	63.9	57.9
62.8	65.2	58.1
58.2	64.3	57.3
58	64	61.1
59.3	65	61.4
58.5	64.7	59
57.4	61.1	57.6
59.8	58	58.4
60.7	67.3	59.7
62.1	64.4	56.2
59.3	63.7	63.5
61.7	59.6	62
63.5	62	64
60.7	64.8	59.4
62.8	64.8	59.2
61.3	60.7	56.2
59.1	62.4	64
58.6	60.2	61
59.6	59.8	56.3
59.6	65	58.4
61.2	65.6	59.3
58	63.3	56.8
59.4	62.7	58.4
58.9	62.1	54.9
58.6	64.4	56.1
62.1	67.6	54.8
60.7	70.8	57.9
59	62.7	57.7
63.1	64.7	57.4
64.1	61.7	57.6
60	63.8	58.9
59.4	65	54.4
58.1	62.7	55.1
57.1	62.8	65.2
56.4	61.5	63.8
62.2	56.3
59.6	66
60.4	65.2
60.8	65.5
	64.3
	63
	63.3
	66.7
	69.8
	66.7

## Sheet: S2 (B) Length of mature eggs
S2 Table. Minimal Data Set for Fig.3
(B) The length of mature Schistosoma mansoni eggs (in µm) is shown in comparison between the Belo Horizonte, Liberia and Puerto Rico strains.
Belo Horizonte	Liberia	Puerto Rico
190.8	165.1	180
185.2	157.1	161.6
174.3	191.3	173.8
176.4	186.1	174.7
185.3	170.7	179.7
178.5	169.2	167.7
156.2	174.2	170.2
170.9	191	168.8
177.9	174.7	170.7
180.2	178.3	180.7
179.7	173.7	152.7
188.8	177.2	170.3
179.1	174.3	161.2
179.5	171.9	154.2
188.4		160
170.4
172.1
176.6
162.2

## Sheet: S2 (C) In vitro oviposition
S2 Table. Minimal Data Set for Fig.3
(C) The number of eggs laid in vitro per Schistosoma mansoni worm pair is shown in comparison of the strains Belo Horizonte, Liberia, Puerto Rico.
Belo Horizonte	Liberia	Puerto Rico
200	176	355
150	280	265
203	251	230
230	360	236
297	229	316
249	368	291
249	193	305
283	258	175
240	324	244
216	401	306
163	341	218
217	311	266
271	343	272
177	338	155
239	326	304
267	354	331
281	277	248
226	250	224
303	344	409
310	249	289
169	229	341

## Sheet: S2 (D) Eggs per mg liver tissue
S2 Table. Minimal Data Set for Fig.3
(D) The liver egg load is shown in comparison of the Belo Horizonte, Liberia and Puerto Rico strains.
BH_100	LB_100	PR_100
14.22	12.14	22.77
17.62	12.18	15.69
12.95	8.74	8.8
8.85	12.5	17.68
9.95	12	15.74
16.2	10.81	13.06
9.05		17.89
