# Supplementary material for: Intra-specific variations in Schistosoma mansoni and their possible contribution to inconsistent virulence and diverse clinical outcomes
Source: PLoS Negl Trop Dis. 2024 Oct 28;18(10):e0012615. doi: 10.1371/journal.pntd.0012615 (PMC11542895; doi:10.1371/journal.pntd.0012615)
Supplement: S3 Table — (A) Liver pathology of mice infected with 100 cercariae of Schistosoma mansoni strains from Belo Horizonte, Liberia and Puerto Rico: Liver cell count. (B) Liver pathology of mice infected with 100 cercariae of Schistosoma mansoni strains from Belo Horizonte, Liberia and Puerto Rico: Spleen cell count. (C) Liver pathology of mice infected with 100 cercariae of Schistosoma mansoni strains from Belo Horizonte, Liberia and Puerto Rico: Serum biochemistry, alanine aminotransferase. (D) Liver pathology of mice infected with 100 cercariae of Schistosoma mansoni strains from Belo Horizonte, Liberia and Puerto Rico: Serum biochemistry, aspartate aminotransferase. (E) Liver pathology of mice infected with 100 cercariae of Schistosoma mansoni strains from Belo Horizonte, Liberia and Puerto Rico: Serum biochemistry, alkaline phosphatase. (F) Liver pathology of mice infected with 100 cercariae of Schistosoma mansoni strains from Belo Horizonte, Liberia and Puerto Rico: Spleen to body weight ratio. (G) Liver pathology of mice infected with 100 cercariae of Schistosoma mansoni strains from Belo Horizonte, Liberia and Puerto Rico: Liver to body weight ratio. (XLSX) [file pntd.0012615.s003.xlsx]

## Sheet: S3 (A) Cell count liver 
S3 Table. Minimal Data Set for Fig.4
(A) Liver pathology of mice infected with 100 cercariae of Schistosoma mansoni strains from Belo Horizonte, Liberia and Puerto Rico: Liver cell count
Naive	Belo Horizonte	Liberia	Puerto Rico
95900	640000	432000	702000
81400	404000	184000	530000
101000	384000	431000	722000
92900	334000	313000	489000
7610	356000	454000	389000
	337000	272000	402000
		292000	255000
		253000	309000

## Sheet: S3 (B) Cell count spleen
S3 Table. Minimal Data Set for Fig.4
(B) Liver pathology of mice infected with 100 cercariae of Schistosoma mansoni strains from Belo Horizonte, Liberia and Puerto Rico: Spleen cell count
Naive	Belo Horizonte	Liberia	Puerto Rico
23000	218000	280000	248000
36600	171000	284000	194000
50400	269000	256000	564000
38100	270000	286000	266000
36600	253000	323000	165000
	239000	242000	354000
		273000	386000
		461000	805000

## Sheet: S3 (C) ALT
S3 Table. Minimal Data Set for Fig.4
(C) Liver pathology of mice infected with 100 cercariae of Schistosoma mansoni strains from Belo Horizonte, Liberia and Puerto Rico: Serum biochemistry, alanine aminotransferase
Naive	Belo Horizonte	Liberia	Puerto Rico
280000	792000	815000	1030000
310000	891000	586000	965000
305000	707000	1080000	597000
374000	552000	1110000	490000
219000	436000	778000	1070000
294000	627000	1130000	345000
351000	993000		899000

## Sheet: S3 (D) AST
S3 Table. Minimal Data Set for Fig.4
(D) Liver pathology of mice infected with 100 cercariae of Schistosoma mansoni strains from Belo Horizonte, Liberia and Puerto Rico: Serum biochemistry, aspartate aminotransferase
Naive	Belo Horizonte	Liberia	Puerto Rico
686000	1580000	1140000	1220000
673000	1340000	1370000	957000
698000	1210000	1440000	1370000
688000	1140000	1540000	716000
583000	975000	1310000	1130000
700000	1550000	1270000	800000
684000	1510000		1110000

## Sheet: S3 (E) AP
S3 Table. Minimal Data Set for Fig.4
(E) Liver pathology of mice infected with 100 cercariae of Schistosoma mansoni strains from Belo Horizonte, Liberia and Puerto Rico: Serum biochemistry, alkaline phosphatase
Naive	Belo Horizonte	Liberia	Puerto Rico
618000	226000	344000	683000
756000	309000	489000	1320000
729000	245000	831000	557000
763000	586000	263000	708000
674000	397000	467000	388000
1040000	613000	940000	520000
983000	403000		464000

## Sheet: S3 (F) Spleen to bodyweight 
S3 Table. Minimal Data Set for Fig.4
(F) Liver pathology of mice infected with 100 cercariae of Schistosoma mansoni strains from Belo Horizonte, Liberia and Puerto Rico: Spleen to body weight ratio
Naive	Belo Horizonte	Liberia	Puerto Rico
0.0039	0.0177	0.0182	0.0297
0.005	0.0133	0.0172	0.0229
0.0039	0.0125	0.0177	0.0133
0.0049	0.0149	0.0251	0.0181
0.0032	0.0128	0.0207	0.0222
0.0036	0.0148	0.0188	0.0137
0.0043	0.016		0.0248

## Sheet: S3 (G) Liver to bodyweight 
S3 Table. Minimal Data Set for Fig.4
(G) Liver pathology of mice infected with 100 cercariae of Schistosoma mansoni strains from Belo Horizonte, Liberia and Puerto Rico: Liver to body weight ratio
Naive	Belo Horizonte	Liberia	Puerto Rico
0.0494	0.0833	0.0884	0.1291
0.0528	0.0766	0.082	0.1096
0.052	0.076	0.0946	0.0832
0.0509	0.0847	0.1133	0.1067
0.0396	0.0768	0.0977	0.0907
0.0524	0.0808	0.0852	0.0945
0.0471	0.0702		0.1136
