# Supplementary material for: Intra-specific variations in Schistosoma mansoni and their possible contribution to inconsistent virulence and diverse clinical outcomes
Source: PLoS Negl Trop Dis. 2024 Oct 28;18(10):e0012615. doi: 10.1371/journal.pntd.0012615 (PMC11542895; doi:10.1371/journal.pntd.0012615)
Supplement: S4 Table — (A) Liver pathology of mice infected with 100 cercariae of Schistosoma mansoni strains from Belo Horizonte, Liberia and Puerto Rico: Liver granuloma size. (B) Liver pathology of mice infected with 100 cercariae of Schistosoma mansoni strains from Belo Horizonte, Liberia and Puerto Rico: Hepatic collagen content. (C) Liver pathology of mice infected with 100 cercariae of Schistosoma mansoni strains from Belo Horizonte, Liberia and Puerto Rico: Gene expression acta2. (D) Liver pathology of mice infected with 100 cercariae of Schistosoma mansoni strains from Belo Horizonte, Liberia and Puerto Rico: Gene expression col1a2. (XLSX) [file pntd.0012615.s004.xlsx]

## Sheet: S4 (A) Liver granuloma size
S4 Table. Minimal Data Set for Fig.5
(A) Liver pathology of mice infected with 100 cercariae of Schistosoma mansoni strains from Belo Horizonte, Liberia and Puerto Rico: Liver granuloma size
Belo Horizonte	Liberia	Puerto Rico
0.13332351	0.0746905	0.08949747
0.11999146	0.05566748	0.12701072
0.11953266	0.06899483	0.12755845
0.10090136	0.13272545	0.11760817
0.17316844	0.11763296	0.10418827
0.07366996	0.07587377	0.11207256
0.14368918	0.07025024	0.08728336
0.13373275	0.06430826	0.12106385
0.10408817	0.08044726	0.14163906
0.08880901	0.07353155	0.15998418
0.12951777	0.09559144	0.10151586
0.11876716	0.0986172	0.14040415
0.1261502	0.09156692	0.0769995
0.09971336	0.10623991	0.09048239
0.17654107	0.04958947	0.07119163
0.075066	0.04683882	0.10851827
0.13810372	0.08593105	0.13536377
0.13289846	0.13584092	0.19190086
0.10664445	0.06041736	0.13154707
0.10023837	0.06457303	0.05663365
0.072291	0.10778471	0.07140533
0.16481311	0.11275667	0.06782627
0.13170191	0.1097213	0.05746877
0.07643342	0.0985015	0.05195554
0.06840019	0.13397563	0.0625526
0.07344013	0.09207193	0.07306542
0.10324832	0.12530716	0.07299925
0.08663634	0.13639457	0.0413527
0.17923064	0.08308724	0.0749051
0.07954163	0.09225872	0.15158204
0.16081522	0.11566919	0.11263798
0.1284275	0.13975181	0.09563848
0.03029708	0.0646888	0.20181429
0.09868184	0.10917724	0.11979439
0.07527263	0.14310607	0.14953717
0.10594815	0.12670896	0.10105219
0.08962074	0.13588022	0.13515733
0.07715166	0.07633303	0.09658287
0.08632781	0.07483019	0.13733705
0.12147389	0.12863001	0.10067469
0.10857106	0.05870664	0.09589778
0.16313341	0.09188202	0.08062807
0.18095049	0.07039231	0.10980438
0.13782306	0.09416285	0.11358237
0.08974625	0.06932695	0.1238937
0.25227562	0.07948274	0.08458295
0.13965697	0.09769159	0.11731458
0.09977487	0.09221672	0.08555773
0.20706694	0.06991683	0.13732873
0.17583793	0.09714715	0.18205736
0.08682216	0.05762312	0.05030301
0.14158443	0.07496964	0.14271081
0.05206673	0.17214623	0.16697411
0.12121235	0.10474532	0.13412095
0.13772481	0.03710407	0.12515275
0.15774403	0.08786262	0.12280363
0.1300581	0.10166681	0.11771414
0.10268828	0.08076151	0.13809207
0.0870443	0.07758054	0.10600891
0.11543509	0.10004765	0.17097228
0.03391388		0.11892217
0.07399077		0.11421926
0.06600538		0.1020858
0.06508992		0.11526751
0.1297125		0.13737015
0.10213465		0.12404709
0.10789568		0.09632109
0.1326618		0.10737385
0.09960955		0.15243097
0.07580119		0.10375329

## Sheet: S4 (B) Liver Collagen
S4 Table. Minimal Data Set for Fig.5
(B) Liver pathology of mice infected with 100 cercariae of Schistosoma mansoni strains from Belo Horizonte, Liberia and Puerto Rico: Hepatic collagen content
Naive	Belo Horizonte	Liberia	Puerto Rico
0.33	1.39	1.93	3.89
0.41	1.49	1.28	3.02
0.52	1.16	2.11	1.58
0.57	1.08	1.34	3.05
0.49	1.64	1.59	2.7
0.33	1.52	2.89	3.13
0.52	1.36	1.77	3.51

## Sheet: S4 (C) Acta2
S4 Table. Minimal Data Set for Fig.5
(C) Liver pathology of mice infected with 100 cercariae of Schistosoma mansoni strains from Belo Horizonte, Liberia and Puerto Rico: Gene expression acta2
Naive	Belo Horizonte	Liberia	Puerto Rico
1.01	33.81	79.83	89.62
0.79	13.29	73.2	103.93
4.55	26.06	29.35	43.23
1.11	9.78	69.32	37.59
0.53	7.55	37.11	34.05
0.67	40.17	51.55	48.92
0.69	74.49		54.71

## Sheet: S4 (D) Col1a2
S4 Table. Minimal Data Set for Fig.5
(D) Liver pathology of mice infected with 100 cercariae of Schistosoma mansoni strains from Belo Horizonte, Liberia and Puerto Rico: Gene expression col1a2
Naive	Belo Horizonte	Liberia	Puerto Rico
1.15	7.36	1.2	4.01
1.26	12.52	5.13	16.89
1.25	3.68	19.32	17.45
0.73	7.27	2.32	17.31
0.62	6.09	1.18	8.63
0.82	3.19	8.13	1.25
1.48	7.11		6.27
