# Supplementary material for: Intra-specific variations in Schistosoma mansoni and their possible contribution to inconsistent virulence and diverse clinical outcomes
Source: PLoS Negl Trop Dis. 2024 Oct 28;18(10):e0012615. doi: 10.1371/journal.pntd.0012615 (PMC11542895; doi:10.1371/journal.pntd.0012615)
Supplement: S5 Table — (A) Liver pathology of mice infected with 100 cercariae of Schistosoma mansoni strains from Belo Horizonte, Liberia and Puerto Rico: Gene expression ifn gamma. (B) Liver pathology of mice infected with 100 cercariae of Schistosoma mansoni strains from Belo Horizonte, Liberia and Puerto Rico: Gene expression interleukin 1 beta. (C) Liver pathology of mice infected with 100 cercariae of Schistosoma mansoni strains from Belo Horizonte, Liberia and Puerto Rico: Gene expression tnf alpha. (D) Liver pathology of mice infected with 100 cercariae of Schistosoma mansoni strains from Belo Horizonte, Liberia and Puerto Rico: Gene expression interleukin 12 alpha. (E) Liver pathology of mice infected with 100 cercariae of Schistosoma mansoni strains from Belo Horizonte, Liberia and Puerto Rico: Gene expression interleukin 5. (F) Liver pathology of mice infected with 100 cercariae of Schistosoma mansoni strains from Belo Horizonte, Liberia and Puerto Rico: Gene expression interleukin 13. (XLSX) [file pntd.0012615.s005.xlsx]

## Sheet: S5 (A) Liver qpcr IFNg
S5 Table. Minimal Data Set for Fig.6
(A) Liver pathology of mice infected with 100 cercariae of Schistosoma mansoni strains from Belo Horizonte, Liberia and Puerto Rico: Gene expression ifny
Naive	Belo Horizonte	Liberia	Puerto Rico
1.48	21.59	0.16	0.2
0.61	10.55	0.57	0.7
2.41	18.99	0.44	0.63
1.27	13.06	0.14	11.22
0.6	7.7	0.18	0.77
0.73	10.95	0.35	9.28
0.83	0.27		0.22

## Sheet: S5 (B) Liver qpcr IL-1b
S5 Table. Minimal Data Set for Fig.6
(B) Liver pathology of mice infected with 100 cercariae of Schistosoma mansoni strains from Belo Horizonte, Liberia and Puerto Rico: Gene expression interleukin 1 beta
Naive	Belo Horizonte	Liberia	Puerto Rico
2.25	22.47	2.62	7.24
0.85	13.37	3.5	26.16
1.77	11.21	18.65	54.43
0.82	14.65	3.69	18.98
0.57	9.37	2.86	19.89
0.8	8.81	9.53	3.44
0.79	25.17		4.2

## Sheet: S5 (C) Liver qpcr TNFa
S5 Table. Minimal Data Set for Fig.6
(C) Liver pathology of mice infected with 100 cercariae of Schistosoma mansoni strains from Belo Horizonte, Liberia and Puerto Rico: Gene expression tnfa
Naive	Belo Horizonte	Liberia	Puerto Rico
0.84	6.72	1.83	8.94
0.91	15.34	4.09	5.49
1.58	7.87	12.28	14.16
0.99	11.37	5.03	15.57
0.94	10.22	1.94	19.89
1.08	8.4	4.72	2.91
0.81	10.06		6.12

## Sheet: S5 (D) Liver qpcr IL-12a
S5 Table. Minimal Data Set for Fig.6
(D) Liver pathology of mice infected with 100 cercariae of Schistosoma mansoni strains from Belo Horizonte, Liberia and Puerto Rico: Gene expression interleukin 12 alpha
Naive	Belo Horizonte	Liberia	Puerto Rico
0.66	69.28	0.45	38.07
0.48	39.75	94.07	2.03
2.85	15.03	85.37	194.98
2.35	10.43	27.06	72.28
0.56	29.18	40.65	68.35
1.36	35.23	111.51	0.28
0.62	28.2		0.64

## Sheet: S5 (E) Liver qpcr IL-5
S5 Table. Minimal Data Set for Fig.6
(E) Liver pathology of mice infected with 100 cercariae of Schistosoma mansoni strains from Belo Horizonte, Liberia and Puerto Rico: Gene expression interleukin 5
Naive	Belo Horizonte	Liberia	Puerto Rico
1.67	8808.02	45.84	5012.04
0.63	7062.9	168.1	22095.7
2.47	3691.05	11075.2	13827.2
0.87	4759.95	3053.74	16339.8
0.87	3124.11	53.8	7415.72
0.62	1903.26	8311.53	2246.93
0.81	7032.38		4524.2

## Sheet: S5 (F) Liver qpcr IL-13
S5 Table. Minimal Data Set for Fig.6
(F) Liver pathology of mice infected with 100 cercariae of Schistosoma mansoni strains from Belo Horizonte, Liberia and Puerto Rico: Gene expression interleukin 13
Naive	Belo Horizonte	Liberia	Puerto Rico
1.67	10976.9	3836.2	5551.26
0.63	16756.3	16556.9	31688.7
2.47	5717.23	24005	58228.2
0.87	10583.2	40.17	26042.9
0.87	11713.2	5499.3	24453
0.62	6490.55	18635.4	5759.09
0.81	21394.7		15035
