# Supplementary material for: Intra-specific variations in Schistosoma mansoni and their possible contribution to inconsistent virulence and diverse clinical outcomes
Source: PLoS Negl Trop Dis. 2024 Oct 28;18(10):e0012615. doi: 10.1371/journal.pntd.0012615 (PMC11542895; doi:10.1371/journal.pntd.0012615)
Supplement: S6 Table — (A) Flow cytometric analysis of liver samples from mice infected with Schistosoma mansoni strain from Belo Horizonte, Liberia and Puerto Rico: Liver leukocytes. (B) Flow cytometric analysis of liver samples from mice infected with Schistosoma mansoni strain from Belo Horizonte, Liberia and Puerto Rico: Liver eosinophils. (C) Flow cytometric analysis of liver samples from mice infected with Schistosoma mansoni strain from Belo Horizonte, Liberia and Puerto Rico: Liver dendritic cells. (D) Flow cytometric analysis of liver samples from mice infected with Schistosoma mansoni strain from Belo Horizonte, Liberia and Puerto Rico: Liver T-helper cells subtype 1. (E) Flow cytometric analysis of liver samples from mice infected with Schistosoma mansoni strain from Belo Horizonte, Liberia and Puerto Rico: Liver natural killer cells. (F) Flow cytometric analysis of liver samples from mice infected with Schistosoma mansoni strain from Belo Horizonte, Liberia and Puerto Rico: Liver CD8 positive cells. (G) Flow cytometric analysis of liver samples from mice infected with Schistosoma mansoni strain from Belo Horizonte, Liberia and Puerto Rico: Liver T-helper cells. (I) Flow cytometric analysis of liver samples from mice infected with Schistosoma mansoni strain from Belo Horizonte, Liberia and Puerto Rico: Liver T-cells. (XLSX) [file pntd.0012615.s006.xlsx]

## Sheet: S6 (A) FACS Liver Leukocytes
S6 Table. Minimal Data Set for Fig.7
(A) Flow cytometric analysis of liver samples from mice infected with Schistosoma mansoni strain from Belo Horizonte, Liberia and Puerto Rico: Liver leukocytes
Naive	Belo Horizonte	Liberia	Puerto Rico
32.9	98	98.6	93.6
51.5	80.8	99.4	75.3
82.4	89.4	99	96.7
41.3		99.5	77.2
39.8	98.5	98.4	96.3
		99.2	97.6
	98.8	99.2	75.6
	98.4	98.7	85.5

## Sheet: S6 (B) FACS Liver Eosinophils
S6 Table. Minimal Data Set for Fig.7
(B) Flow cytometric analysis of liver samples from mice infected with Schistosoma mansoni strain from Belo Horizonte, Liberia and Puerto Rico: Liver eosinophils
Naive	Belo Horizonte	Liberia	Puerto Rico
19.1	55.8	56.5	37.5
30	50.4	59.4	63.3
37.2	37.9	58	58.7
27.7		63.9	67.4
15.8	23.6	56.7	47.9
		63.2	52.1
	23.1	51.4	44
	20.9	62.1	49.2

## Sheet: S6 (C) FACS Liver DCs
S6 Table. Minimal Data Set for Fig.7
(C) Flow cytometric analysis of liver samples from mice infected with Schistosoma mansoni strain from Belo Horizonte, Liberia and Puerto Rico: Liver dendritic cells
Naive	Belo Horizonte	Liberia	Puerto Rico
1.93	1.11	2.99	2.86
2.4	1.49	1.33	2.48
0.14	1.54	2.28	1.75
1.37		1.75	1.84
0.43	0.84	1.35	2.59
		1.03	2.99
	0.94	1.51	2.16
	0.63	1.15	4.63

## Sheet: S6 (D) FACS Liver TH1
S6 Table. Minimal Data Set for Fig.7
(D) Flow cytometric analysis of liver samples from mice infected with Schistosoma mansoni strain from Belo Horizonte, Liberia and Puerto Rico: Liver T-helper cells subtype 1
Naive	Belo Horizonte	Liberia	Puerto Rico
23.5	26.4	54.9	70.1
58.8	18	63.3	69.5
24.8	20.1	76.1	65.1
29.6		62.2	64.2
25.4	66.4	7.78	7.6
		17.7	1.12
	72.3	14.6	0.82
	65.5	16.3	1.31

## Sheet: S6 (E) FACS Liver NKT
S6 Table. Minimal Data Set for Fig.7
(E) Flow cytometric analysis of liver samples from mice infected with Schistosoma mansoni strain from Belo Horizonte, Liberia and Puerto Rico: Liver natural killer cells
Naive	Belo Horizonte	Liberia	Puerto Rico
7.21	0.8	0.9	1.05
14	1.41	0.55	1.44
0.95	0.63	0.87	0.81
5.88		0.72	0.95
3.17	1.95	1.04	0.73
		1.05	0.82
	1.61	0.7	1.04
	1.96	0.64	1.66

## Sheet: S6 (F) FACS Liver CD8
S6 Table. Minimal Data Set for Fig.7
(F) Flow cytometric analysis of liver samples from mice infected with Schistosoma mansoni strain from Belo Horizonte, Liberia and Puerto Rico: Liver CD8 positive cells
Naive	Belo Horizonte	Liberia	Puerto Rico
5.8	11.8	18.5	11.8
5.34	20.4	10.6	29.4
3.31	13.6	12.4	14.7
1.69		8.02	17.9
2.09	17.7	7.62	22.5
		12.9	15.9
	4.59	8.96	43.7
	12.9	10.3	17.8

## Sheet: S6 (G) FACS Liver Tcells
S6 Table. Minimal Data Set for Fig.7
(G) Flow cytometric analysis of liver samples from mice infected with Schistosoma mansoni strain from Belo Horizonte, Liberia and Puerto Rico: Liver T-helper cells
Naive	Belo Horizonte	Liberia	Puerto Rico
60.5	6.92	9.42	11
44	15.1	5.32	9.24
27.8	9.42	8.22	3.3
42.7		5.88	4.33
37.5	17.5	6.96	10.3
		5.45	8.7
	14.8	4.5	9.6
	10.8	4.78	17.4

## Sheet: S6 (I) FACS Liver T-cells
S6 Table. Minimal Data Set for Fig.7
(I) Flow cytometric analysis of liver samples from mice infected with Schistosoma mansoni strain from Belo Horizonte, Liberia and Puerto Rico: Liver T-cells
Naive	Belo Horizonte	Liberia	Puerto Rico
60.5	6.92	9.42	11
44	15.1	5.32	9.24
27.8	9.42	8.22	3.3
42.7		5.88	4.33
37.5	17.5	6.96	10.3
		5.45	8.7
	14.8	4.5	9.6
	10.8	4.78	17.4

## Sheet: S6 (H) FACS Liver Th cells
S6 Table. Minimal Data Set for Fig.7
(A) Flow cytometric analysis of liver samples from mice infected with Schistosoma mansoni strain from Belo Horizonte, Liberia and Puerto Rico: Liver leukocytes
Naive	Belo Horizonte	Liberia	Puerto Rico
17.1	55.3	61.8	47.3
41.2	51.9	74.1	55.5
10.1	61.7	73.9	59.3
13.8		71.8	65.9
13	58.5	74.2	55.2
		72.6	60.7
	70.9	66.4	45.3
	54.4	70.1	59.7
