# Supplementary material for: Intra-specific variations in Schistosoma mansoni and their possible contribution to inconsistent virulence and diverse clinical outcomes
Source: PLoS Negl Trop Dis. 2024 Oct 28;18(10):e0012615. doi: 10.1371/journal.pntd.0012615 (PMC11542895; doi:10.1371/journal.pntd.0012615)
Supplement: S7 Table — (A) Flow cytometric analysis of spleen samples from mice infected with Schistosoma mansoni strain from Belo Horizonte, Liberia and Puerto Rico: Spleen leukocytes. (B) Flow cytometric analysis of spleen samples from mice infected with Schistosoma mansoni strain from Belo Horizonte, Liberia and Puerto Rico: Spleen eosinophils. (C) Flow cytometric analysis of spleen samples from mice infected with Schistosoma mansoni strain from Belo Horizonte, Liberia and Puerto Rico: Spleen dendritic cells. (D) Flow cytometric analysis of spleen samples from mice infected with Schistosoma mansoni strain from Belo Horizonte, Liberia and Puerto Rico: Spleen T-helper cells subtype 1. (E) Flow cytometric analysis of spleen samples from mice infected with Schistosoma mansoni strain from Belo Horizonte, Liberia and Puerto Rico: Spleen natural killer T-cells. (F) Flow cytometric analysis of spleen samples from mice infected with Schistosoma mansoni strain from Belo Horizonte, Liberia and Puerto Rico: Spleen T-helper cells. (G) Flow cytometric analysis of spleen samples from mice infected with Schistosoma mansoni strain from Belo Horizonte, Liberia and Puerto Rico: Spleen natural killer cells. (H) Flow cytometric analysis of spleen samples from mice infected with Schistosoma mansoni strain from Belo Horizonte, Liberia and Puerto Rico: Spleen T-helper cells subtype 17. (I) Flow cytometric analysis of spleen samples from mice infected with Schistosoma mansoni strain from Belo Horizonte, Liberia and Puerto Rico: Spleen regulatory T cells. (XLSX) [file pntd.0012615.s007.xlsx]

## Sheet: S7 (A) FACS Spleen Leukocytes
S7 Table. Minimal Data Set for Fig.8
(A) Flow cytometric analysis of spleen samples from mice infected with Schistosoma mansoni strain from Belo Horizonte, Liberia and Puerto Rico: Spleen leukocytes
Naive	Belo Horizonte	Liberia	Puerto Rico
98	94.8	88.8	91.8
95.8	95.6	85.1	95.3
97.9	93.7	93.1	92.7
99.4		90.4	93.7
96.1	92.1	89.3	90.6
		87.4	71.9
	92.3	86.4	93.1
	88	81	93.3

## Sheet: S7 (B) FACS Spleen Eosinophils
S7 Table. Minimal Data Set for Fig.8
(B) Flow cytometric analysis of spleen samples from mice infected with Schistosoma mansoni strain from Belo Horizonte, Liberia and Puerto Rico: Spleen eosinophils
Naive	Belo Horizonte	Liberia	Puerto Rico
17	37.5	38.8	51.9
16	2.18	53.7	28.1
4.06	34.2	38.6	54.1
0.86		58.5	51.9
1.34	4.25	46.4	46.5
		49.7	49.1
	1.49	38.3	71.3
	37.2	29.4	36.1

## Sheet: S7 (C) FACS Spleen DCs
S7 Table. Minimal Data Set for Fig.8
(C) Flow cytometric analysis of spleen samples from mice infected with Schistosoma mansoni strain from Belo Horizonte, Liberia and Puerto Rico: Spleen dendritic cells
Naive	Belo Horizonte	Liberia	Puerto Rico
2.08	0.53	1.87	1.36
0.72	0.19	0.66	2.23
0.19	0.35	1.55	1.57
0.35		0.91	1.03
0.27	0.095	0.93	1.8
		0.64	1.28
	0.11	1.45	0.6
	0.67	0.89	1.85

## Sheet: S7 (D) FACS Spleen TH1
S7 Table. Minimal Data Set for Fig.8
(D) Flow cytometric analysis of spleen samples from mice infected with Schistosoma mansoni strain from Belo Horizonte, Liberia and Puerto Rico: Spleen t-helper cells subtype 1
Naive	Belo Horizonte	Liberia	Puerto Rico
3.7	10.5	9.17	3.96
7.48	11.3	15.8	3.57
6.23	7.16	8.64	5.93
6.89		13.3	4.81
6.4	6.77	78.3	5.59
		10.3	7.98
	11.6	6.23	3.44
	10.1	7.6	4.17

## Sheet: S7 (E) FACS Spleen NKT
S7 Table. Minimal Data Set for Fig.8
(E) Flow cytometric analysis of spleen samples from mice infected with Schistosoma mansoni strain from Belo Horizonte, Liberia and Puerto Rico: Spleen natural killer T-cells
Naive	Belo Horizonte	Liberia	Puerto Rico
1.09	0.8	0.28	0.29
1.1	0.91	0.48	0.27
0.87	0.74	0.24	0.31
1.3		0.29	0.38
2.03	0.33	0.21	0.16
		0.35	0.19
	0.37	0.47	0.43
	0.4	0.62	0.35

## Sheet: S7 (F) FACS Spleen Th cells
S7 Table. Minimal Data Set for Fig.8
(F) Flow cytometric analysis of spleen samples from mice infected with Schistosoma mansoni strain from Belo Horizonte, Liberia and Puerto Rico: Spleen T-helper cells
Naive	Belo Horizonte	Liberia	Puerto Rico
74.4	55.6	72.1	72
80.5	43.8	64.5	72.2
71.1	65	62	68.7
76.9		62	70.7
77.3	68.6	64.2	74
		66.4	67.4
	65.6	69.8	59.2
	64.7	76.6	70.1

## Sheet: S7 (G) FACS Spleen NK cells
S7 Table. Minimal Data Set for Fig.8
(G) Flow cytometric analysis of spleen samples from mice infected with Schistosoma mansoni strain from Belo Horizonte, Liberia and Puerto Rico: Spleen natural killer cells
Naive	Belo Horizonte	Liberia	Puerto Rico
2.85	0.92	0.53	0.34
1.43	0.95	0.34	0.51
2.87	1.13	0.59	0.37
7.43		0.3	0.53
3.25	1.37	0.37	0.4
		0.46	0.37
	1.72	0.5	0.29
	1.58	1.27	0.67

## Sheet: S7 (H) FACS Spleen TH17
S7 Table. Minimal Data Set for Fig.8
(H) Flow cytometric analysis of spleen samples from mice infected with Schistosoma mansoni strain from Belo Horizonte, Liberia and Puerto Rico: Spleen T-helper cells subtype 17
Naive	Belo Horizonte	Liberia	Puerto Rico
0.55	1.38	0.88	0.52
0.68	2.23	1.22	0.53
1.77	2.14	0.87	1.46
2.13		0.8	1.8
0.9	1.32	2.53	0.43
		1.3	0.45
	2.47	1.25	0.78
	2.04	1.65	0.4

## Sheet: S7 (I) FACS Spleen Treg
S7 Table. Minimal Data Set for Fig.8
(I) Flow cytometric analysis of spleen samples from mice infected with Schistosoma mansoni strain from Belo Horizonte, Liberia and Puerto Rico: Spleen regulatory T cells
Naive	Belo Horizonte	Liberia	Puerto Rico
1.48	3.07	2.01	0.76
1.81	3.77	2.82	0.45
2.25	3.89	1.74	1.96
4.17		4.67	2.53
1.05	3.1	1.77	1.58
		3.24	0.55
	3.15	2.9	0.84
	2.94	2.7	1.73
